# Supplementary material for: Genomic regions associated with spot blotch resistance in elite barley breeding populations
Source: Mol Breed. 2025 Jan 16;45(2):16. doi: 10.1007/s11032-025-01537-5 (PMC11739443; doi:10.1007/s11032-025-01537-5)
Supplement: Supplementary file 1 — Supplementary file1 (XLSX 25 KB) [file 11032_2025_1537_MOESM1_ESM.xlsx]

## Sheet: Supplementary Table 1
Supplementary Table 1. Spot Blotch disease score for control lines across nurseries
Line	Pedigree	SBs12	SBa12	SBs13	SBa13
Baudin		6	9.0042	NA	NA
Buloke		7.49166	7.9608	7.4943	8.15852
Commander		8	7.99852	7.49105	7.08887
Fitzroy		4.48607	7.47313	5.4887	6.93607
Gairdner		6.9641	7.96989	7.99998	7.78341
Grimmett		7.49166	8.496	7.49166	8.49084
Grout		4.48607	8.99941	6.49096	7.3122
Hindmarsh		8	9.00114	8.49249	8.18012
Kaputar		8.49264	8.98536	9.00004	7.80532
Mackay		4.48607	8.02932	5.95495	9.26294
Navigator		NA	NA	4.95014	9.01419
Gilbert		6	8.03248	8.49163	8.71223
ND19119-5		NA	5.01562	NA	4.93261
NDB112		3	3.50162	3.00007	2.73365
Skiff		7.49166	8.89949	8.49215	8.70626
Stirling		7	8.09124	6.00179	8.09994
Tallon		6	NA	6.99976	NA
WPG8412-9-2-1		2.47474	3.02949	3.00067	3.15424
Shakira		NA	NA	8.9998	9.0453
Shepherd		4.48607	7.98637	4.48708	7.76602
Skipper		4.11835	7.5011	3.48185	8.05485
VB0931		9	7.71279	NA	NA
VB0933		8.49264	8.51632	9.00051	8.38085
Vlamingh		6	7.93932	NA	NA

## Sheet: Supplementary Table 2
Supplementary Table 2. Significant marker trait associations detected across nurseries using a single-marker mapping approach
Nurseries	Marker names	Chr.	Physical position (bp)	SNP	N	Effect	0	Growth stage
							(p value)
SBa12	3256942	1	35069299	G/A	130	0.519	3	Adult
SBa12	3257748	1	35608096	T/C	113	0.517	3.2	Adult
SBa12	3255808	3	6882610	C/G	130	-0.66	3.3	Adult
SBa13	3257537	3	15282303	C/A	231	0.559	3.1	Adult
SBa12	3665142	3	16499968	A/G	110	0.823	6.3	Adult
SBa13	3665142	3	16499968	A/G	215	0.77	7.7	Adult
SBa12	3259998	3	17670869	G/C	130	0.586	3.4	Adult
SBa13	3259998	3	17670869	G/C	231	0.49	3.2	Adult
SBa13	3259184	3	24729565	C/T	214	-0.472	3.7	Adult
SBa13	4173437	3	24649720	A/G	215	-0.415	3.2	Adult
SBs13	3812530	5	520030123	A/G	218	-1.002	3.5	Seedling
SBs12	4173489	5	588763598	A/T	122	-1.125	3.6	Seedling
SBs12	3256127	7	26956044	C/T	128	0.62	3	Seedling
SBs12	3398217	7	27956641	T/C	138	-0.753	3.1	Seedling
SBa12	3398217	7	27956641	T/C	129	-0.934	4.9	Adult
SBa13	3398217	7	27956641	T/C	231	-0.68	3.3	Adult
SBs13	3259902	7	27976984	C/G	223	-0.567	3.9	Seedling
SBs12	3256980	7	28037675	T/A	132	1.182	9.3	Seedling
SBs13	3256980	7	28037675	T/A	219	1.17	12.1	Seedling
SBa13	3256980	7	28037675	T/A	220	0.561	4.5	Adult
SBs13	3259148	7	29179276	T/A	214	-0.456	3.6	Seedling
SBa13	3259148	7	29179276	T/A	215	-0.453	4.7	Adult
SBs12	3257474	7	32497193	T/G	136	0.87	4.1	Seedling
SBs12	3432762	7	32929907	A/G	138	-0.743	3.1	Seedling
SBs13	3432762	7	32929907	A/G	230	-0.647	3.1	Seedling
SBs12	3259094	7	38444479	G/C	127	0.892	4.2	Seedling
SBa12	3259226	7	39126331	C/G	130	-0.803	3.9	Adult
SBs13	3260012	7	42021250	T/C	224	0.557	3.4	Seedling
SBs12	3256054	7	43827047	G/A	139	0.823	4	Seedling

## Sheet: Supplementary Table 3
Supplementary Table 3. Top 20 chromosomal regions detected for each nursery using the LGEBV approach
Blocks	Chr	Physical position	Growth stage	Variance				SNP	No. of SNPs	Markers
				SBs12	SBa12	SBs13	SBa13
b000028	1	35069337	Adult	NA	0.000937	NA	0.000579015	AAAA	2	3256942;3261702;
b000029	1	3.50694e+07	Adult	NA	0.0004136	NA	NA	TT	1	3262821;
b000045	1	3.58473e+08	Seedling, Adult	0.0005042	0.000485152	NA	NA	AAAATTAAAA	5	3260505;3259118;3255240;3262999;3255519;
b000129	1	5.46727e+08	Seedling, Adult	0.00116093	0.00146816	NA	NA	AAAAAAAAAAAATTAAAAAAAAAA	12	3254859;3257811;3256389;3257084;3917165;3911924;3922562;3261606;3258091;3255250;3257515;3257974;
b000140	1	5.51359e+08	Seedling	0.000656884	NA	0.000835032	NA	AATTTTAAAAAAAATTAAAA	10	3258139;3258420;3262422;4014741;3254851;3259999;3261241;3261281;3260476;3254838;
b000295	2	451897544	Seedling	NA	0.00049586	NA	NA	AAAAAAAAAATTAAAAAAAAAAAA	12	3665342;3258319;3666200;4170174;3262587;3432554;3665245;3665106;3666376;3273769;3665307;3666191;
b000374	2	693152866	Adult	NA	NA	NA	0.000286027	TT	1	3256963;
b000400	2	708613819	Seedling	NA	NA	0.00151296	NA	TTTTTTTTAATTTTTT	8	3255417;3257368;3254975;3261812;3258425;3256419;3262666;3255518;
b000489	2	7.59451e+08	Seedling	0.000358724	NA	NA	NA	AATTAAAAAATTAATTTTAAAA	11	3256182;3398231;3255226;3266157;3269556;3257289;3262168;3261067;3257099;3262599;3256323;
b000514	3	6882610	Adult	NA	0.000464271	NA	NA	AA	1	3255808;
b000520	3	11176166	Seedling, Adult	0.000493006	0.000500598	NA	NA	TT	1	3262785;
b000521	3	11176183	Seedling, Adult	0.000282639	0.000382076	NA	NA	AA	1	3263078;
b000527	3	15282303	Adult	NA	NA	NA	0.000297753	TT	1	3257537;
b000529	3	1.70416e+07	Seedling	0.000351903	NA	0.000964202	NA	AATTAAAA	4	3432568;3986146;3398634;3261786;
b000531	3	17670869	Adult	NA	0.000653773	NA	0.000513601	TT	1	3259998;
b000541	3	24724904	Adult	NA	NA	NA	0.000261576	AA	1	3263016;
b000543	3	26791952	Adult	NA	0.000380588	NA	NA	AA	1	3986727;
b000544	3	27689295	Seedling	NA	NA	0.000987542	NA	AA	1	3256708;
b000551	3	4.15838e+07	Adult	NA	NA	NA	0.000568866	TTTTAAAATT	5	3256610;3261121;3260068;3986747;3256301;
b000552	3	45914340	Seedling, Adult	NA	0.000514613	0.00104859	0.000542751	TTAAAATTAATTTTAATTTT	10	3256009;3665151;3432337;3259055;3666205;3255749;3261851;3432503;3255913;3256725;
b000567	3	311601993	Seedling, Adult	NA	0.00092783	0.00128028		TTTTTTTTTTTTTTTTTTTTTTTTTTTTTTTTTTTTTTTTTTTTTTTTAATTAATTAAAATTAATT	33	3254843;3259197;3258966;3261549;3256564;3256711;3259287;3258355;3257375;3259414;3269411;3260877;3261736;3256946;3256090;3262217;3258836;3256295;3259990;3257018;3258379;3256550;3258384;3257784;4174174;3262233;3255147;3255462;3432298;3986794;3257980;3257270;3259283;
b000646	3	616072450	Adult	NA	NA	NA	0.000289087	TTTTTT	3	3261804;3255465;3257893;
b000683	3	655002781	Adult	NA	0.000310461	NA		AATTAATT	4	3267582;3254998;3262330;3255747;
b000813	4	545937237	Seedling, Adult	NA	NA	0.000975594	0.000291275	AATTAAAAAAAA	6	4172859;4016633;3665495;3265191;3257073;3432300;
b000888	4	621553177	Adult	NA	NA	NA	0.000268865	TT	1	3255352;
b001009	5	417582764	Seedling	NA	NA	0.000864347	NA	AAAAAAAAAAAA	6	4000221;3273774;3261055;3258024;3260548;3256201;
b001013	5	452572984	Seedling	NA	NA	0.00110588	NA	TTAAAATTTTAAAATT	8	3256223;3665764;3262404;3257194;3258110;3254938;3254959;3260750;
b001019	5	4.79936e+08	Seedling	NA	NA	0.000892669	NA	TTTTTTTT	4	3987501;3260858;3260467;3256132;
b001107	5	591691800	Seedling	NA	NA	0.00104392	NA	AA	1	3257798;
b001222	5	667992096	Adult	NA	NA	NA	0.000261744	TT	1	3255708;
b001235	6	7944421	Adult	NA	NA	NA	0.000441678	AA	1	3260662;
b001297	6	2.66876e+08	Seedling, Adult	NA	NA	0.00110208	0.000457538	AAAAAAAATTAAAAAAAA	9	3257954;3261679;3434214;3398663;3254735;3256458;3255777;3257555;3254817;
b001320	6	4.21312e+08	Seedling	0.000464971	NA	NA	NA	AAAAAAAAAA	5	3255255;3255548;3255471;4171893;3921095;
b001324	6	4.36153e+08	Seedling, Adult	0.00202014	0.000627744	NA	NA	AAAAAATTTTAATTAAAA	9	4173385;4007265;3920492;3254963;3260389;3432322;3259906;3398698;3665181;
b001353	6	492319492	Adult	NA	0.000305525	NA	NA	TT	1	4170420;
b001354	6	5.02903e+08	Adult	NA	0.000299325	NA	NA	AAAAAATTAA	5	3665401;4000232;3666492;3254945;4014720;
b001362	6	522713600	Seedling	0.000385857	NA	NA	NA	TTTTTT	3	4016295;3262199;3257450;
b001395	6	5.50723e+08	Adult	NA	0.000288922	NA	NA	AAAATTAA	4	3255169;3258224;3666139;3255651;
b001421	6	577859042	Seedling	0.000310653	NA	NA	NA	TT	1	4014384;
b001423	6	579257809	Seedling	0.000430736	NA	NA	NA	TTAATTTTTT	5	3255040;3266304;4016452;3255840;3262030;
b001432	7	1902681	Adult	NA	NA	NA	0.000342593	TT	1	3987084;
b001440	7	4.76487e+06	Seedling	0.000438263	NA	NA	NA	AA	1	3261215;
b001444	7	10386020	Seedling	NA	NA	0.000903172	NA	TT	1	3268302;
b001465	7	25253610	Seedling	0.000413655	NA	NA	NA	AA	1	3262090;
b001468	7	26956044	Seedling, Adult	0.000421173	NA	0.00111188	0.000347139	AA	1	3256127;
b001470	7	27956641	Adult	NA	0.000335006	NA	NA	TT	1	3398217;
b001471	7	28037675	Seedling, Adult	0.00120565	0.000343727	0.0072181	0.000726559	AA	1	3256980;
b001472	7	29179276	Seedling, Adult	NA	NA	0.00244959	0.000806814	TT	1	3259148;
b001477	7	32497193	Seedling, Adult	0.000427357	NA	0.00120962	0.00030034	AA	1	3257474;
b001479	7	32929907	Seedling	NA	NA	0.00149504	NA	AA	1	3432762;
b001484	7	39002832	Adult	NA	0.000324937	NA	NA	AAAA	2	3261369;3259226;
b001486	7	42021250	Seedling	0.000283474	NA	0.00154669	NA	AA	1	3260012;
b001488	7	4.38639e+07	Seedling	0.000350936	NA	NA	NA	TTTT	2	3256054;3255506;
b001489	7	4.65041e+07	Seedling, Adult	NA	NA	0.00115536	0.000345161	AAAAAAAAAA	5	3432367;3254792;3256174;3255914;3262601;
b001529	7	9.10959e+07	Seedling	0.00027794	NA	NA	NA	TTAATTAAAATTTT	7	3261722;3262198;3258903;3432474;3666051;3256551;3265057;
b001562	7	5.277e+08	Adult	NA	NA	NA	0.000473063	TTTTTTAATTTTTT	7	3262095;3262510;3255351;3259505;3257815;3986213;3261949;

## Sheet: Supplementary Table 4
Supplementary Table 4. The breeding population categorised into haplotype groupings based on b000552 on 3H
Hap 1(Pheno= 7.41), n=61	Hap 2( Pheno= 6.52), n=26	Hap 3 (Pheno= 5.38), n=4
NRB11303	NRB121119	NRB11755
Grimmett	NRB11438-1	NRB11661
NRB121102	NRB11014	NRB11737
Grout	NRB11274	NRB11657
Baudin	NRB11016
NRB090741	NRB11166
NRB11732	NRB101368
NRB11036	NRB090270
NRB100165	NRB121124
NRB11060	NRB121125
NRB11560	NRB090636
NRB100118	NRB11444-3
NRB091124-372	NRB090683
NRB11334	NRB121201
VB0933	NRB121208
NRB11734	NRB091084
Gairdner	NRB11441
Skipper	ND B112
NRB091124-407	NRB121200
NRB090737-002	NRB121137
Shepherd	NRB120007
NRB11762	NRB100581-033
NRB091124-086	NRB11093
Mackay	NRB11611
NRB11276	NRB120189
NRB11622	NRB091092
NRB11208
Kaputar
NRB091124-409
Navigator
Fitzroy
NRB121165
NRB091124-175
NRB11212
NRB121168
NRB11743
Buloke
NRB121169
NRB11534
Stirling
Skiff
NRB11244
NRB11655
Hindmarsh
NRB121162
NRB091124-410
NRB121164
NRB120142
NRB121181
NRB120044
NRB11277
NRB11324
NRB11452
NRB11731
NRB11335
NRB11735
NRB11223
NRB120113
NRB11280
NRB120143
Shakira
